# Supplementary material for: The activating receptor NKG2D is an anti-fungal pattern recognition receptor
Source: Nat Commun. 2024 Oct 7;15:8664. doi: 10.1038/s41467-024-52913-2 (PMC11458907; doi:10.1038/s41467-024-52913-2)
Supplement: Supplementary file 4 — Supplementary Data 1 [file 41467_2024_52913_MOESM4_ESM.xlsx]

## Sheet: Sheet1
	antibody	target	source	clone	company	catalog number	fluorophore	Link for validation
	biotinylated IgG	human	goat		VECTOR	BA-3000		https://vectorlabs.com/products/biotinylated-goat-anti-human-igg?srsltid=AfmBOorpGgfjran5Yf-PlTkiEPn-BH1jb6FGMZD3ElluA8SoD9WkaL9K
	anti-CD107a	human	mouse	(H4A3)	BioLegend	328619	APC	https://www.biolegend.com/en-ie/products/apc-anti-human-cd107a-lamp-1-antibody-5428
	anti-CD56	human	mouse	(HCD56)	BioLegend	318309	APC	https://www.biolegend.com/en-ie/products/apc-anti-human-cd56-ncam-antibody-3798
	anti-NCR1	mouse	rat	(29A1.4)	BioLegend	137607	APC	https://www.biolegend.com/en-ie/products/apc-anti-mouse-cd335-nkp46-antibody-6676
	anti-CD4	mouse	rat	(GK1.5)	BioLegend	100411	APC	https://www.biolegend.com/en-ie/products/apc-anti-mouse-cd4-antibody-245
	anti-CD8	mouse	rat	(53-6.7)	BioLegend	100711	APC	https://www.biolegend.com/en-ie/products/apc-anti-mouse-cd8a-antibody-150
	anti-CD8	mouse	rat	(53-6.7)	BioLegend	100705	FITC	https://www.biolegend.com/en-ie/products/fitc-anti-mouse-cd8a-antibody-153
	Peroxidase AffiniPure™ IgG (H+L)	mouse	Goat		Jackson ImmunoResearch	AB_10015289		https://www.jacksonimmuno.com/catalog/products/109-035-003
	Biotin-SP- AffiniPure IgG	human	Rabbit		Jackson ImmunoResearch	AB_2339673		https://www.jacksonimmuno.com/catalog/products/309-065-064
	anti NKG2D	human	mouse	(1D11)	BioLegend	320802		https://www.biolegend.com/en-ie/products/purified-anti-human-cd314-nkg2d-antibody-3014
	anti NKp44	human	mouse	(p44-8)	BioLegend	325101		https://www.biolegend.com/en-ie/products/purified-anti-human-cd336-nkp44-antibody-3846
	anti NKp46	human	mouse	(9E2.)	BioLegend	331902		https://www.biolegend.com/en-ie/products/purified-anti-human-cd335-nkp46-antibody-4574
	isotype control		mouse	MOPC-21	BioLegend	981806	APC	https://www.biolegend.com/en-ie/products/apc-mouse-igg1-kappa-isotype-ctrl-13258
	isotype control		mouse	MOPC-21	BioLegend	981802	FITC	https://www.biolegend.com/en-ie/products/fitc-mouse-igg1-kappa-isotype-ctrl-12880
	anti CD3	mouse	rat	(17A2)	BioXCell	BE0002		https://bioxcell.com/invivomab-anti-mouse-cd3-be0002?queryID=8b02b4c8382960d5c554fcd90da54f10&objectID=30482&indexName=bioxcell_live_default_products
	anti-CD56	human	mouse	(HCD56)	BioLegend	318303	FITC	https://www.biolegend.com/en-ie/products/fitc-anti-human-cd56-ncam-antibody-3795
	anti NKG2D	mouse	hamster	HMGD2	BioXCell	BE0111		https://bioxcell.com/invivomab-anti-mouse-nkg2d-be0111
	anti NK1.1	mouse	mouse	PK136	BioXCell	BE0036		https://bioxcell.com/invivomab-anti-mouse-nk1-1-be0036
	anti CD3	mouse	rat	17A2	BioLegend	100227	BV421	https://www.biolegend.com/en-ie/products/brilliant-violet-421-anti-mouse-cd3-antibody-7326
	anti-CD3	human	mouse	HIT3a	BioLegend	300305	FITC	https://www.biolegend.com/en-ie/products/fitc-anti-human-cd3-antibody-751
	anti-DAP10	human	mouse	H-2	Santa Cruz	sc-133173		https://www.scbt.com/p/dap10-antibody-h-2?srsltid=AfmBOopsAZmfYVnqUk78zUAuwK9anZErRWuZ74PS6NV6nSMu9iTQwTLZ
	anti-NKG2D	human	mouse	(1D11)	BioLegend	320805	PE	https://www.biolegend.com/en-ie/products/pe-anti-human-cd314-nkg2d-antibody-3016
	anti-MICA	human	mouse	159207	R&D Systems	MAB13001		https://www.rndsystems.com/products/human-mica-b-antibody-159207_mab13001
	anti-phospho-Tyrosine	all	mouse	4G10	Cell Signaling Technology	96215		https://www.cellsignal.com/products/primary-antibodies/phospho-tyrosine-4g10-mouse-mab/96215?srsltid=AfmBOoqa0TbAuSKBR4jLMe9EO6_hPymHN7QLIpxw3SKFqWiSd_I6-NUE
	isotype control		mouse	MOPC-21	BioLegend	400111	PE	https://www.biolegend.com/en-ie/products/pe-mouse-igg1-kappa-isotype-ctrl-1408
					tv
