# Supplementary material for: The activating receptor NKG2D is an anti-fungal pattern recognition receptor
Source: Nat Commun. 2024 Oct 7;15:8664. doi: 10.1038/s41467-024-52913-2 (PMC11458907; doi:10.1038/s41467-024-52913-2)
Supplement: Supplementary file 6 — Source data [file 41467_2024_52913_MOESM6_ESM.xlsx]

## Sheet: Figure 1b
c. albicans binding by different fusion proteins
MFI relative to control
		Control-Ig	NKG2D-Ig	CD16-Ig
		1	1.78772	1.2614
		1	1.39825	1.17368
		1	0.989324
		1	1.80402
		1	1.40704
		1	1.67961
		1	1.86472
		1	1.80561
		1	1.13627

## Sheet: Figure 1d
c. albicans binding by mouse NKG2D-Ig
MFI relative to control
		Control-Ig	Mouse NKG2D-Ig
		1	5.83166
		1	6.7767
		1	8.62776
		1	1.34646
		1	1.41964
		1	1.05357

## Sheet: Figure 1f
Killing assay of c. albicans by NK cells
% of CFU reduction
		Biological Repeat	Isotype Ctrl % of reduction	anti-NKG2D % of reduction
		1	15.0695	-12.2886
		2	8.68095	-28.8238
		3	39.2537	31.3433
		4	24.7761	22.0895
		5	9.22787	-2.25989
		6	1.88324	2.82486
		7	18.0723	11.1111
		8	50.7363	33.7349

## Sheet: Figure 1g
CD107a Degranulation
% of degranulation compared to NK only control
		Isotype Ctrl	anti-NKG2D
		2.80247	1.05842
		2.03485	0.582915
		1.59905	0.854369
		1.25	1.0497
		2.525	1.13483

## Sheet: Figure 1h
CD107a assay with fresh NKs and seperation to dim/bright sub-populations
% of degranulated cells out of CD56 positive cells
			CD56dim			CD56bright
		Repeat	NK only	c.alb incubation	Ratio	NK only	c.alb incubation	Ratio
		1	3.01	12.19	4.04983	9.02	22.79	2.52661
		2	15.31	26.16	1.70869	29.2	31.37	1.07432
		3	11.21	27.38	2.44246	21.88	40.64	1.8574
		4	12.68	20.9	1.64826	18.6	20	1.07527
		5	12.55	17.76	1.41514	6.15	8.74	1.42114

## Sheet: Figure 1j
		DAP10 Western Blot after IP						phospoDAP10 Western Blot after IP
Time(min)		0	5	15	45				0	5	15	45
	IP of DAP10 after incubation on NK cells with candida albicans.

## Sheet: Figure 1k
IP of DAP10 after incubation with candida albicans and staining for DAP10 or phospho-tyrosin
Bands intensity
		Rep	Size		NK Only	5 min	15 min	45min
		Rep 1	60	pDAP10	14215.9	8475.29	7847.92	6714.68
				DAP10	18741.6	7412.72	10680.5	9351.09
				Ratio	0.758525	1.14334	0.734788	0.718064
			37	pDAP10	15849.4	14310.5	15646.6	12396.1
				DAP10	15773.2	6612.68	8368.09	6031.58
				Ratio	1.00483	2.1641	1.86979	2.0552
			10	pDAP10	12584.2	13100.1	12129.5	25379.6
				DAP10	12275.2	4259.71	7690.97	3298
				Ratio	1.02517	3.07535	1.57711	7.69545
		Rep 2	60	pDAP10	22525.4	14569.1	25368.1	22645.9
				DAP10	20376.6	23753.4	20558.6	9608.47
				Ratio	1.10546	0.613349	1.23394	2.35687
			37	pDAP10	12699.7	10117.2	26226.7	19429.9
				DAP10	10103.6	16004.7	13320.4	6512.75
				Ratio	1.25694	0.632141	1.96891	2.98336
			10	pDAP10	21835.6	13920.3	29533.3	14634.8
				DAP10	11154.7	13711.1	9532.21	4623.59
				Ratio	1.95753	1.01526	3.09827	3.16524
		Rep 3	60	pDAP10	973.012	5272.59	711.012	1802.67
				DAP10	6291.2	10118.8	14509.8	5143.37
				Ratio	0.154662	0.521071	0.0490023	0.350484
			37	pDAP10	1195.13	4154.69	10633.6	2876.86
				DAP10	4710.37	8038.44	12104.2	4986.66
				Ratio	0.253724	0.516853	0.878508	0.576911
			10	pDAP10	2777.15	8230.47	12323.9	3635.83
				DAP10	6597.85	6170.28	6113.8	2204.12
				Ratio	0.420918	1.33389	2.01575	1.64956

## Sheet: Figure 2e
Binding of different fusion proteins to candida strains
MFI relative to control Ig
			C. galbrata	C. parapsilosis	C. krusei	C. tropicalis
		Control-Ig	1	1	1	1
			1	1	1	1
			1	1	1	1
			1	1	1	1
			1	1	1	1
			1	1	1	1
			1	1	1
			1	1	1
		NKG2D-Ig	1.27717	7.5723	1.92936	2.87506
			1.96393	5.57908	2.68895	3.4485
			1.49761	1.86909	0.808767	1.52529
			1.41647	2.15199	0.97475	1.33267
			1.09106	0.990048	1.13724	2.40987
			1.06154	1.11601	1.06927	2.0387
			1.54812	1.14559	1.24932
			1.10565	2.39021	1.00994

## Sheet: Figure 2f
Killing assay of c. albicans by NK cells
% of CFU reduction
			% killing
			1	2	3	4	5	6
		a- NKG2D	-92.3077	-52.381	-18.9189	-8.27068	-38.1579	-87.7863
			-69.2308	-328.571	-78.3784	-35.3383	-10.5263	-44.2748
			-76.9231	-66.6667	-121.622	-89.4737	13.1579	-46.5649
			-123.077	-138.095	-62.1622	-17.2932	-14.4737	-23.6641		Biological Repeat	Isotype Ctrl % of reduction	anti-NKG2D % of reduction
			-153.846	-23.8095	-29.7297	-8.27068	-18.4211	-32.8244		1	-29.4872	-91.0256
			-30.7692	-271.429	-24.3243	18.797	32.8947	51.9084		2	-35.7143	-146.825
		Isotype Ab	-76.9231	9.52381	-181.081	50.3759	-18.4211	8.39695		3	-49.5495	-55.8559
			-61.5385	-9.52381	13.5135	32.3308	5.26316	47.3282		4	12.0301	-23.3083
			-15.3846	23.8095	-8.10811	-57.8947	-10.5263	-87.7863		5	11.1842	-5.92105
			15.3846	-47.619	-154.054	-8.27068	28.9474	-23.6641		6	-11.2977	-30.5344
			-61.5385	-100	-8.10811	18.797	28.9474	-0.763359
			23.0769	-90.4762	40.5405	36.8421	32.8947	#VALUE!
		No NK	-38.4615	23.8095	-2.7027	-48.8722	-30.2632	-16.7939
			0	-33.3333	-8.10811	-12.782	-30.2632	40.458
			-7.69231	14.2857	8.10811	-12.782	1.31579	-7.63359
			-7.69231	0	-45.9459	18.797	21.0526	-67.1756
			30.7692	9.52381	35.1351	9.77444	28.9474	38.1679
			23.0769	-14.2857	13.5135	45.8647	9.21053	12.9771

## Sheet: Figure 2g
Cr. Neoformans isolate A ELISA
O.D relative to control Ig
		Control-Ig	NKG2D-Ig
		1	0.874254
		1	1.5408
		1	1.66877
		1	1.61514
		1	1.65994
		1	1.12469

[truncated: 19 more sheets: Figure 2h, Figure 2i, Figure 2j, Figure 2k, Figure 2m, Figure 3a, Figure 3b, Figure 3c, Figure 3d, Figure 3f, Figure 4a, Figure 4b, Figure 4c, Figure 4d, Figure 4e, Figure 4f, Figure 4g, Supplemental Figure 3b, Supplemental Figure 3c]
